# Supplementary material for: Prediction of pre-eclampsia in nulliparous women using routinely collected maternal characteristics: a model development and validation study
Source: BMC Pregnancy Childbirth. 2020 Jan 6;20:23. doi: 10.1186/s12884-019-2712-x (PMC6945640; doi:10.1186/s12884-019-2712-x)
Supplement: Supplementary file 3 — Additional file 3. Australian risk prediction calculator for pre-eclampsia for women in their first pregnancy. [file 12884_2019_2712_MOESM3_ESM.xlsx]

## Sheet: Sheet1
	Australian risk prediction calculator for pre-eclampsia for women in their
	first pregnancy
	Mother's age in years
	24
	Mother's body mass index (BMI) in kg/m2
	25
	Australian or New Zealand-born and English speaker at home?
		TRUE
	Multiple pregnancy?
		FALSE
	Biological mother and/or sister has a history of pre-eclampsia?
		FALSE
	Autoimmune disease (systemic lupus erythematosus, antiphospholipid syndrome)?
		FALSE
	Chronic hypertension?
		FALSE
	Chronic renal disease?
		FALSE
	Risk of pre-eclampsia
	1.69066	%
1
2
3
